# Supplementary material for: A National Big Data Analysis on Alzheimer’s and Other Dementias in Türkiye
Source: J Aging Res. 2026 Feb 2;2026:1010110. doi: 10.1155/jare/1010110 (PMC12864165; doi:10.1155/jare/1010110)
Supplement: Supplementary file 1 — Supporting Information Additional supporting information can be found online in the Supporting Information section. [file JARE-2026-1010110-s001.zip]

Archive with 2 entries (2 files):
- 2.Annexes.docx
- 4.Research_in_Context.docx
